# Supplementary material for: The Makorin lep-2 and the lncRNA lep-5 regulate lin-28 to schedule sexual maturation of the C. elegans nervous system
Source: eLife. 2019 Jul 2;8:e43660. doi: 10.7554/eLife.43660 (PMC6606027; doi:10.7554/eLife.43660)
Supplement: Figure 1—source data 1. [file elife-43660-fig1-data1.xlsx]

## Sheet: (A-E)
(A) Psrj-54::YFP
	3 (Strong)	2 (Moderate)	1 (Faint)	0 (Absent)	n
L3 M	0	0	0	50	50
L4 M	0	6	13	32	51
Ad M	40	14	0	0	54
(B) ODR-10::GFP
	3 (Strong)	2 (Moderate)	1 (Faint)	0 (Absent)	n
L3 M	10	14	16	10	50
L4 M	6	7	17	20	50
Ad M	0	0	1	49	50
(C) Pmab-3::GFP
	3 (Strong)	2 (Moderate)	1 (Faint)	0 (Absent)	n
L3 M	0	0	3	20	23
L4 M	3	11	16	25	55
Ad M	9	22	21	5	57
(D) Pdaf-7::GFP
	3 (Strong)	2 (Moderate)	1 (Faint)	0 (Absent)	n
L3 M	0	0	3	18	21
L4 M	4	5	33	14	56
Ad M	90	1	0	0	91
(E) Ppkd-2::GFP
	3 (Strong)	2 (Moderate)	1 (Faint)	0 (Absent)	n
L3 M	0	0	2	63	65
L4 M	2	9	23	35	69
Ad M	38	19	0	0	57
