# Supplementary material for: The Makorin lep-2 and the lncRNA lep-5 regulate lin-28 to schedule sexual maturation of the C. elegans nervous system
Source: eLife. 2019 Jul 2;8:e43660. doi: 10.7554/eLife.43660 (PMC6606027; doi:10.7554/eLife.43660)
Supplement: Figure 2—source data 1. [file elife-43660-fig2-data1.xlsx]

## Sheet: (C) srj-54
	WT						lep-2(-)
	3 (Strong)	2 (Moderate)	1 (Faint)	0 (Absent)	n		3 (Strong)	2 (Moderate)	1 (Faint)	0 (Absent)	n
L3 M	0	0	1	52	53		0	0	0	50	50
L4 M	0	7	17	36	60		0	0	0	47	47
Ad M	56	6	0	0	62		0	0	0	49	49
	WT						lep-5(-)
	3 (Strong)	2 (Moderate)	1 (Faint)	0 (Absent)	n		3 (Strong)	2 (Moderate)	1 (Faint)	0 (Absent)	n
L3 M	0	0	1	38	39		0	0	0	41	41
L4 M	0	3	9	23	35		0	0	0	46	46
Ad M	42	3	0	0	45		0	0	0	48	48
	WT						lin-28(-)
	3 (Strong)	2 (Moderate)	1 (Faint)	0 (Absent)	n		3 (Strong)	2 (Moderate)	1 (Faint)	0 (Absent)	n
L3 M	0	0	3	47	50		12	13	20	36	81
L4 M	1	8	24	40	73		26	12	4	8	50
	WT						let-7(lf)
	3 (Strong)	2 (Moderate)	1 (Faint)	0 (Absent)	n		3 (Strong)	2 (Moderate)	1 (Faint)	0 (Absent)	n
L3 M	0	0	0	26	26		0	0	0	18	18
L4 M	0	2	4	14	20		0	0	2	18	20
Ad M	23	4	0	0	27		3	7	3	9	22
	WT						lin-41(lf)
	3 (Strong)	2 (Moderate)	1 (Faint)	0 (Absent)	n		3 (Strong)	2 (Moderate)	1 (Faint)	0 (Absent)	n
L3 M	0	0	0	23	23		0	4	7	9	20
L4 M	1	2	7	12	22		3	8	8	6	25
	WT						lin-41(gf)
	3 (Strong)	2 (Moderate)	1 (Faint)	0 (Absent)	n		3 (Strong)	2 (Moderate)	1 (Faint)	0 (Absent)	n
L3 M	0	0	0	22	22		0	0	0	30	30
L4 M	0	2	5	13	20		0	0	6	41	47
Ad M	41	5	0	0	46		31	23	2	0	56
Note:
Data shown in Fig 2C "WT" is the sum of each set of paired WT controls shown above plus additional animals not shown here.
For each mutant, statistical comparisons were carried out using the paired controls shown above.

## Sheet: (D) odr-10
	WT						lep-2(-)
	3 (Strong)	2 (Moderate)	1 (Faint)	0 (Absent)	n		3 (Strong)	2 (Moderate)	1 (Faint)	0 (Absent)	n
L3 M	7	6	5	6	24		4	6	12	4	26
L4 M	2	3	5	11	21		4	4	8	8	24
Ad M	0	0	0	18	18		5	6	5	3	19
	WT						lep-5(-)
	3 (Strong)	2 (Moderate)	1 (Faint)	0 (Absent)	n		3 (Strong)	2 (Moderate)	1 (Faint)	0 (Absent)	n
L3 M	7	7	2	3	19		1	8	6	5	20
L4 M	6	5	9	10	30		5	6	13	11	35
Ad M	0	0	3	32	35		14	14	13	7	48
	WT						lin-28(-)
	3 (Strong)	2 (Moderate)	1 (Faint)	0 (Absent)	n		3 (Strong)	2 (Moderate)	1 (Faint)	0 (Absent)	n
L3 M	14	12	8	5	39		13	6	3	6	28
L4 M	4	8	6	9	27		11	5	1	0	17
	WT						let-7(lf)
	3 (Strong)	2 (Moderate)	1 (Faint)	0 (Absent)	n		3 (Strong)	2 (Moderate)	1 (Faint)	0 (Absent)	n
L3 M	14	6	9	3	32		7	8	4	5	24
L4 M	4	4	10	11	29		5	8	8	3	24
Ad M	0	0	1	17	18		3	6	10	7	26
	WT						lin-41(lf)
	3 (Strong)	2 (Moderate)	1 (Faint)	0 (Absent)	n		3 (Strong)	2 (Moderate)	1 (Faint)	0 (Absent)	n
L3 M	9	13	7	3	32		0	2	5	14	21
L4 M	3	6	14	16	39		1	0	5	22	28
	WT						lin-41(gf)
	3 (Strong)	2 (Moderate)	1 (Faint)	0 (Absent)	n		3 (Strong)	2 (Moderate)	1 (Faint)	0 (Absent)	n
L3 M	4	6	5	2	17		9	5	7	2	23
L4 M	7	5	5	10	27		8	10	11	7	36
Ad M	1	0	2	18	21		2	3	5	32	42
Note:
Data shown in Fig 2C "WT" is the sum of each set of paired WT controls shown above plus additional animals not shown here.
For each mutant, statistical comparisons were carried out using the paired controls shown above.

## Sheet: (E) mab-3
	WT						lep-2(-)
	3 (Strong)	2 (Moderate)	1 (Faint)	0 (Absent)	n		3 (Strong)	2 (Moderate)	1 (Faint)	0 (Absent)	n
L3 M	0	0	2	24	26		0	0	0	31	31
L4 M	4	11	14	24	53		0	0	0	37	37
Ad M	11	17	14	6	48		0	2	6	49	57
	WT						lep-5(-)
	3 (Strong)	2 (Moderate)	1 (Faint)	0 (Absent)	n		3 (Strong)	2 (Moderate)	1 (Faint)	0 (Absent)	n
L3 M	0	0	4	31	35		0	0	0	19	19
L4 M	4	15	20	35	74		0	0	0	24	24
Ad M	13	25	24	9	71		0	3	5	45	53
	WT						lin-28(-)
	3 (Strong)	2 (Moderate)	1 (Faint)	0 (Absent)	n		3 (Strong)	2 (Moderate)	1 (Faint)	0 (Absent)	n
L3 M	0	0	0	18	18		4	7	4	3	18
L4 M	0	4	10	9	23		6	10	1	0	17
Note:
Data shown in Fig 2C "WT" is the sum of each set of paired WT controls shown above plus additional animals not shown here.
For each mutant, statistical comparisons were carried out using the paired controls shown above.

## Sheet: (F) daf-7
	WT						lep-2(-)
	3 (Strong)	2 (Moderate)	1 (Faint)	0 (Absent)	n		3 (Strong)	2 (Moderate)	1 (Faint)	0 (Absent)	n
L3 M	0	0	4	46	50		0	0	5	45	50
L4 M	4	3	24	27	58		0	2	22	33	57
Ad M	56	1	0	0	57		4	15	16	14	49
	WT						lep-5(-)
	3 (Strong)	2 (Moderate)	1 (Faint)	0 (Absent)	n		3 (Strong)	2 (Moderate)	1 (Faint)	0 (Absent)	n
L3 M	0	0	4	49	53		0	0	2	48	50
L4 M	4	6	37	31	78		0	2	26	39	67
Ad M	99	3	0	0	102		30	19	8	4	61
Note:
Data shown in Fig 2C "WT" is the sum of each set of paired WT controls shown above plus additional animals not shown here.
For each mutant, statistical comparisons were carried out using the paired controls shown above.

## Sheet: (G) pkd-2
	WT						lep-2(-)
	3 (Strong)	2 (Moderate)	1 (Faint)	0 (Absent)	n		3 (Strong)	2 (Moderate)	1 (Faint)	0 (Absent)	n
L3 M	0	0	1	46	47		0	0	0	50	50
L4 M	0	0	17	28	45		0	0	12	34	46
Ad M	35	14	0	0	49		10	30	11	0	51
	WT						lep-5(-)
	3 (Strong)	2 (Moderate)	1 (Faint)	0 (Absent)	n		3 (Strong)	2 (Moderate)	1 (Faint)	0 (Absent)	n
L3 M	0	0	0	41	41		0	0	0	52	52
L4 M	0	5	12	30	47		0	0	16	45	61
Ad M	50	3	0	0	53		32	21	0	0	53
	WT						lin-28(-)
	3 (Strong)	2 (Moderate)	1 (Faint)	0 (Absent)	n		3 (Strong)	2 (Moderate)	1 (Faint)	0 (Absent)	n
L3 M	0	0	0	19	19		3	10	15	19	47
L4 M	0	3	8	5	16		13	17	6	0	36
	WT						let-7(lf)
	3 (Strong)	2 (Moderate)	1 (Faint)	0 (Absent)	n		3 (Strong)	2 (Moderate)	1 (Faint)	0 (Absent)	n
L3 M	0	0	0	22	22		0	0	0	21	21
L4 M	4	10	9	18	41		0	2	11	20	33
Ad M	36	3	0	0	39		20	9	2	1	32
	WT						lin-41(lf)
	3 (Strong)	2 (Moderate)	1 (Faint)	0 (Absent)	n		3 (Strong)	2 (Moderate)	1 (Faint)	0 (Absent)	n
L3 M	0	0	1	35	36		0	3	11	13	27
L4 M	1	9	15	34	59		11	16	5	3	35
	WT						lin-41(gf)
	3 (Strong)	2 (Moderate)	1 (Faint)	0 (Absent)	n		3 (Strong)	2 (Moderate)	1 (Faint)	0 (Absent)	n
L3 M	0	0	0	19	19		0	0	1	16	17
L4 M	0	2	3	11	16		0	1	6	10	17
Ad M	25	1	0	0	26		35	2	0	0	37
Note:
Data shown in Fig 2C "WT" is the sum of each set of paired WT controls shown above plus additional animals not shown here.
For each mutant, statistical comparisons were carried out using the paired controls shown above.
