# Supplementary material for: The Makorin lep-2 and the lncRNA lep-5 regulate lin-28 to schedule sexual maturation of the C. elegans nervous system
Source: eLife. 2019 Jul 2;8:e43660. doi: 10.7554/eLife.43660 (PMC6606027; doi:10.7554/eLife.43660)
Supplement: Figure 2—figure supplement 1—source data 1. [file elife-43660-fig2-figsupp1-data1.xlsx]

## Sheet: (B)
Psrj-54::YFP in adult males
	3 (Strong)	2 (Moderate)	1 (Faint)	0 (Absent)	n
WT	115	9	0	2	126
lep-5(fs20)	0	0	1	15	16
lep-5(fs8)	0	0	1	56	57
lep-5(fs21)	0	0	0	22	22
lep-5(fs21fs25)	50	2	0	0	52
