# Supplementary material for: The Makorin lep-2 and the lncRNA lep-5 regulate lin-28 to schedule sexual maturation of the C. elegans nervous system
Source: eLife. 2019 Jul 2;8:e43660. doi: 10.7554/eLife.43660 (PMC6606027; doi:10.7554/eLife.43660)
Supplement: Figure 3—source data 1. [file elife-43660-fig3-data1.xlsx]

## Sheet: (E-H)
(E) Psrj-54::YFP in adult males
	3 (Strong)	2 (Moderate)	1 (Faint)	0 (Absent)	n
WT	30	2	0	0	32
lep-2	0	0	0	70	70
lep-2; AIM::lep-2	53	11	3	34	101
(F) ODR-10::GFP in adult males
	3 (Strong)	2 (Moderate)	1 (Faint)	0 (Absent)	n
WT	0	0	3	37	40
lep-2	16	22	15	4	57
lep-2; AIM::lep-2	12	10	7	1	30
(G) Psrj-54::YFP in L3 males
	3 (Strong)	2 (Moderate)	1 (Faint)	0 (Absent)	n
WT	0	0	0	43	43
lin-28	8	14	17	20	59
lin-28; AIM::lin-28	2	6	1	25	34
(H) ODR-10::GFP in adult males
	3 (Strong)	2 (Moderate)	1 (Faint)	0 (Absent)	n
WT	0	0	6	39	45
lep-2	22	20	15	22	79
lep-2; AWA::lep-2	4	1	11	52	68
