# Supplementary material for: The Makorin lep-2 and the lncRNA lep-5 regulate lin-28 to schedule sexual maturation of the C. elegans nervous system
Source: eLife. 2019 Jul 2;8:e43660. doi: 10.7554/eLife.43660 (PMC6606027; doi:10.7554/eLife.43660)
Supplement: Figure 4—source data 1. [file elife-43660-fig4-data1.xlsx]

## Sheet: (B)
WT
	3 (Strong)	2 (Moderate)	1 (Faint)	0 (Absent)	n
L3 male	0	0	1	37	38
L4 male	0	5	12	27	44
lep-2
	3 (Strong)	2 (Moderate)	1 (Faint)	0 (Absent)	n
L3 male	0	0	0	16	16
L4 male	0	0	1	25	26
lin-28
	3 (Strong)	2 (Moderate)	1 (Faint)	0 (Absent)	n
L3 male	7	2	6	14	29
L4 male	16	8	3	5	32
lin-28; lep-2
	3 (Strong)	2 (Moderate)	1 (Faint)	0 (Absent)	n
L3 male	4	2	6	17	29
L4 male	7	6	4	8	25

## Sheet: (C)
WT
	3 (Strong)	2 (Moderate)	1 (Faint)	0 (Absent)	n
L3 male	0	0	4	53	57
L4 male	0	8	17	35	60
lep-5
	3 (Strong)	2 (Moderate)	1 (Faint)	0 (Absent)	n
L3 male	0	0	0	41	41
L4 male	0	0	1	49	50
lin-28
	3 (Strong)	2 (Moderate)	1 (Faint)	0 (Absent)	n
L3 male	9	6	13	26	54
L4 male	20	11	1	6	38
lin-28; lep-5
	3 (Strong)	2 (Moderate)	1 (Faint)	0 (Absent)	n
L3 male	6	12	14	20	52
L4 male	15	15	2	3	35

## Sheet: (D)
WT
	3 (Strong)	2 (Moderate)	1 (Faint)	0 (Absent)	n
L3 male	0	0	0	43	43
L4 male	0	4	9	27	40
let-7
	3 (Strong)	2 (Moderate)	1 (Faint)	0 (Absent)	n
L3 male	0	0	0	38	38
L4 male	0	0	3	40	43
lin-28
	3 (Strong)	2 (Moderate)	1 (Faint)	0 (Absent)	n
L3 male	2	3	6	11	22
L4 male	2	7	3	5	17
lin-28; let-7
	3 (Strong)	2 (Moderate)	1 (Faint)	0 (Absent)	n
L3 male	0	0	0	29	29
L4 male	0	0	2	43	45

## Sheet: (E-G)
(E-G) Prab-3::MKRN3 expression
(E) Psrj-54::YFP
WT (non-transgenic siblings)							Prab-3::MKRN3
	3 (Strong)	2 (Moderate)	1 (Faint)	0 (Absent)	n			3 (Strong)	2 (Moderate)	1 (Faint)	0 (Absent)	n
L3 male	0	0	1	31	32		L3 male	0	0	0	43	43
L4 male	0	7	13	23	43		L4 male	0	2	13	53	68
Adult male	47	4	0	0	51		Adult male	48	9	0	0	57
(F) ODR-10::GFP
WT (non-transgenic siblings)							Prab-3::MKRN3
	3 (Strong)	2 (Moderate)	1 (Faint)	0 (Absent)	n			3 (Strong)	2 (Moderate)	1 (Faint)	0 (Absent)	n
L3 male	29	26	32	18	105		L3 male	20	15	11	5	51
L4 male	4	4	24	44	76		L4 male	14	19	20	12	65
Adult male	0	0	4	91	95		Adult male	0	1	8	46	55
(G) Ppkd-2::GFP
WT (non-transgenic siblings)							Prab-3::MKRN3
	3 (Strong)	2 (Moderate)	1 (Faint)	0 (Absent)	n			3 (Strong)	2 (Moderate)	1 (Faint)	0 (Absent)	n
L3 male	0	0	0	42	42		L3 male	0	0	1	47	48
L4 male	3	5	9	32	49		L4 male	2	11	30	64	107
Adult male	34	6	0	0	40		Adult male	57	9	0	0	66
