# Supplementary material for: The Makorin lep-2 and the lncRNA lep-5 regulate lin-28 to schedule sexual maturation of the C. elegans nervous system
Source: eLife. 2019 Jul 2;8:e43660. doi: 10.7554/eLife.43660 (PMC6606027; doi:10.7554/eLife.43660)
Supplement: Figure 4—figure supplement 1—source data 1. [file elife-43660-fig4-figsupp1-data1.xlsx]

## Sheet: (A)
MKRN3 overexpression in lep-2 mutants
Psrj-54::YFP in adult males
	3 (Strong)	2 (Moderate)	1 (Faint)	0 (Absent)	n
WT	79	6	0	0	85
lep-2 (non-transgenic siblings)	0	0	0	33	33
lep-2; Prab-3::MKRN3	0	0	3	56	59

## Sheet: (B-D)
(B) Psrj-54::YFP in adult males
	3 (Strong)	2 (Moderate)	1 (Faint)	0 (Absent)	n
WT	44	7	0	0	51
mab-3(e1240)	30	21	1	0	52
(C) ODR-10::GFP in adult males
	3 (Strong)	2 (Moderate)	1 (Faint)	0 (Absent)	n
WT	0	1	4	51	56
mab-3(e1240)	19	17	18	3	57
(D) ODR-10::GFP in adult males
	3 (Strong)	2 (Moderate)	1 (Faint)	0 (Absent)	n
WT	0	1	3	42	46
lin-29(xe40)	0	0	3	39	42

## Sheet: (E)
Genotype	Replicate #	30 Minutes			60 Minutes			90 Minutes			Average CI
		# in ascr	# in ctrl	CI	# in ascr	# in ctrl	CI	# in ascr	# in ctrl	CI
him-5 Adult Male	1	1	8	-0.777778	7	3	0.4	3	5	-0.25	-0.209259
him-5 Adult Male	2	7	3	0.4	4	5	-0.111111	6	3	0.333333	0.207407
him-5 Adult Male	3	3	2	0.2	4	1	0.6	9	1	0.8	0.533333
him-5 Adult Male	4	5	1	0.666667	4	5	-0.111111	4	4	0	0.185185
him-5 Adult Male	5	7	2	0.555556	8	0	1	6	4	0.2	0.585185
him-5 Adult Male	6	8	1	0.777778	5	5	0	1	7	-0.75	0.00925926
him-5 Adult Male	7	8	2	0.6	4	4	0	5	2	0.428571	0.342857
him-5 Adult Male	8	4	2	0.333333	8	1	0.777778	7	1	0.75	0.62037
him-5 Adult Male	9	4	4	0	5	3	0.25	5	5	0	0.0833333
him-5 Adult Male	10	5	4	0.111111	6	2	0.5	9	1	0.8	0.47037
him-5 Adult Male	11	6	3	0.333333	9	1	0.8	8	2	0.6	0.577778
him-5 Adult Male	12	8	2	0.6	8	2	0.6	8	2	0.6	0.6
him-5 Adult Male	13	4	6	-0.2	6	3	0.333333	8	1	0.777778	0.303704
lin-29(xe38)	1	5	0	1	4	4	0	9	1	0.8	0.6
lin-29(xe38)	2	9	1	0.8	8	1	0.777778	8	1	0.777778	0.785185
lin-29(xe38)	3	2	0	1	6	1	0.714286	7	2	0.555556	0.756614
lin-29(xe38)	4	4	3	0.142857	7	3	0.4	10	0	1	0.514286
lin-29(xe38)	5	3	2	0.2	4	4	0	3	3	0	0.0666667
lin-29(xe38)	6	2	1	0.333333	5	1	0.666667	10	0	1	0.666667
lin-29(xe38)	7	7	2	0.555556	8	0	1	6	4	0.2	0.585185
lin-29(xe38)	8	4	2	0.333333	7	2	0.555556	6	1	0.714286	0.534392
lin-29(xe38)	9	7	3	0.4	5	5	0	5	4	0.111111	0.17037
lin-29(xe38)	10	7	2	0.555556	7	1	0.75	9	1	0.8	0.701852
lin-29(xe38)	11	3	5	-0.25	7	2	0.555556	4	5	-0.111111	0.0648148
lin-29(xe38)	12	3	5	-0.25	7	3	0.4	10	0	1	0.383333
lin-29(xe38)	13	5	4	0.111111	5	2	0.428571	6	4	0.2	0.246561
lin-29(xe38)	14	7	1	0.75	6	4	0.2	6	4	0.2	0.383333
lin-29(xe40)	1	8	2	0.6	7	3	0.4	5	3	0.25	0.416667
lin-29(xe40)	2	6	4	0.2	7	3	0.4	4	3	0.142857	0.247619
lin-29(xe40)	3	2	2	0	6	3	0.333333	6	4	0.2	0.177778
lin-29(xe40)	4	2	4	-0.333333	7	2	0.555556	5	2	0.428571	0.216931
lin-29(xe40)	5	3	3	0	5	2	0.428571	7	1	0.75	0.392857
lin-29(xe40)	6	5	0	1	4	4	0	0	6	-1	0
lin-29(xe40)	7	4	2	0.333333	6	2	0.5	7	2	0.555556	0.462963
lin-29(xe40)	8	5	3	0.25	7	3	0.4	7	2	0.555556	0.401852
lin-29(xe40)	9	5	3	0.25	5	4	0.111111	7	1	0.75	0.37037
lin-29(xe40)	10	2	2	0	5	1	0.666667	7	0	1	0.555556
lin-29(xe40)	11	2	2	0	4	3	0.142857	3	5	-0.25	-0.0357143
lin-29(xe40)	12	4	2	0.333333	5	1	0.666667	8	0	1	0.666667
lin-29(xe40)	13	3	2	0.2	3	7	-0.4	4	6	-0.2	-0.133333
lin-29(xe40)	14	5	1	0.666667	6	3	0.333333	10	0	1	0.666667
