# Supplementary material for: The Makorin lep-2 and the lncRNA lep-5 regulate lin-28 to schedule sexual maturation of the C. elegans nervous system
Source: eLife. 2019 Jul 2;8:e43660. doi: 10.7554/eLife.43660 (PMC6606027; doi:10.7554/eLife.43660)
Supplement: Figure 5—source data 1. [file elife-43660-fig5-data1.xlsx]

## Sheet: (A) Food-leaving
	Never left	Minor excursion	Major excursion	Left plate	n
WT 3h	6	13	10	10	39
WT 6h	2	12	9	16	39
WT 24h	0	2	5	32	39
lep-2 3h	8	25	6	5	44
lep-2 6h	5	27	6	6	44
lep-2 24h	3	20	8	13	44
lep-5 3h	14	18	5	3	40
lep-5 6h	6	23	8	3	40
lep-5 24h	2	12	16	10	40

## Sheet: (B) Ascaroside attraction
Genotype	Replicate #	30 Minutes			60 Minutes			90 Minutes			Average CI
		# in ascr	# in ctrl	CI	# in ascr	# in ctrl	CI	# in ascr	# in ctrl	CI
him-5 L3 Male	1	2	4	-0.333333	3	4	-0.142857	2	4	-0.333333	-0.269841
him-5 L3 Male	2	2	3	-0.2	3	4	-0.142857	3	4	-0.142857	-0.161905
him-5 L3 Male	3	1	2	-0.333333	3	5	-0.25	0	4	-1	-0.527778
him-5 L3 Male	4	2	2	0	4	3	0.142857	4	5	-0.111111	0.010582
him-5 L3 Male	5	1	5	-0.666667	5	4	0.111111	5	3	0.25	-0.101852
him-5 L3 Male	6	3	3	0	4	2	0.333333	3	6	-0.333333	0
him-5 L3 Male	7	1	7	-0.75	0	5	-1	0	3	-1	-0.916667
him-5 Adult Male	1	7	0	1	10	0	1	9	1	0.8	0.933333
him-5 Adult Male	2	8	1	0.777778	10	0	1	10	0	1	0.925926
him-5 Adult Male	3	9	1	0.8	9	0	1	6	3	0.333333	0.711111
him-5 Adult Male	4	5	0	1	7	0	1	7	1	0.75	0.916667
him-5 Adult Male	5	10	0	1	10	0	1	7	0	1	1
him-5 Adult Male	6	9	0	1	9	0	1	9	1	0.8	0.933333
him-5 Adult Male	7	7	2	0.555556	7	0	1	6	1	0.714286	0.756614
lep-2(ok900) Adult Male	1	4	3	0.142857	2	5	-0.428571	4	3	0.142857	-0.047619
lep-2(ok900) Adult Male	2	7	2	0.555556	3	3	0	2	5	-0.428571	0.042328
lep-2(ok900) Adult Male	3	6	1	0.714286	2	4	-0.333333	3	4	-0.142857	0.0793651
lep-2(ok900) Adult Male	4	5	4	0.111111	4	4	0	4	4	0	0.037037
lep-2(ok900) Adult Male	5	5	2	0.428571	2	3	-0.2	2	6	-0.5	-0.0904762
lep-2(ok900) Adult Male	6	6	3	0.333333	1	6	-0.714286	4	5	-0.111111	-0.164021
lep-2(ok900) Adult Male	7	3	4	-0.142857	5	4	0.111111	4	5	-0.111111	-0.047619
lep-5(ny28) Adult Male	1	3	5	-0.25	2	5	-0.428571	3	6	-0.333333	-0.337302
lep-5(ny28) Adult Male	2	4	5	-0.111111	2	5	-0.428571	2	8	-0.6	-0.379894
lep-5(ny28) Adult Male	3	3	5	-0.25	4	3	0.142857	4	3	0.142857	0.0119048
lep-5(ny28) Adult Male	4	3	3	0	3	4	-0.142857	2	4	-0.333333	-0.15873
lep-5(ny28) Adult Male	5	6	2	0.5	4	3	0.142857	3	3	0	0.214286
lep-5(ny28) Adult Male	6	8	0	1	6	2	0.5	6	3	0.333333	0.611111
lep-5(ny28) Adult Male	7	5	3	0.25	6	4	0.2	5	3	0.25	0.233333
lep-5(ny28) Adult Male	8	8	1	0.777778	5	3	0.25	4	4	0	0.342593

## Sheet: (C,D) Rsp & Lov
(C) Contact response
	him-5	pkd-2	lep-2	lep-5
# responding	35	3	15	17
Total #	40	40	40	40
% Rsp	87.5	7.5	37.5	42.5
(D) Vulva location
	him-5	pkd-2	lep-2	lep-5
# lov	30	1	1	1
total # Rsp	35	3	15	17
% Lov	85.7143	33.3333	6.66667	5.88235
